# Supplementary material for: Increased prostaglandin-D2 in male STAT3-deficient hearts shifts cardiac progenitor cells from endothelial to white adipocyte differentiation
Source: PLoS Biol. 2020 Dec 28;18(12):e3000739. doi: 10.1371/journal.pbio.3000739 (PMC7793290; doi:10.1371/journal.pbio.3000739)
Supplement: S1 Data — All numerical raw data are combined in a single excel file, “S1_Data.xlsx,” This file consists of several spreadsheets and each spreadsheet contains the raw data of 1 figure. (XLSX) [file pbio.3000739.s012.xlsx]

## Sheet: Fig 1
	Fig 1. Male CKO mice with age-related heart failure display increased intraventricular fat accumulation with enhanced inflammation and fibrosis.
	Fig B	Adipocytes per section					Fig D	Triglyceride content			Fig E	HPGD male LV			Fig F	HPGD CM male			Fig G	COX-2 male LV			Fig H	COX-2 CM male			Fig I	PGD2 in male CM-supernatant			Fig J	PGD2 in female CM-supernatant			Fig K	PGD2 male serum			Fig L	PGD2 female serum			Text	HPGD human LV			COX-2 human LV
	WT 3m	CKO 3m	WT 6m	CKO 6m			WT 6m	CKO 6m			WT 3 m	CKO 3 m			WT-CM	CKO-CM			WT 3 m	CKO 3 m			WT-CM	CKO-CM			WT-CM-S	CKO-CM-S			fWT-CM-S	fCKO-CM-S			Male Ctrl	Male DCM			Female ctrl	Female DCM			NF	DCM/ICM			NF	DCM/ICM
	1	0	24.7	59.8			33.1055	277.14			106.906	69.5604			86.8632	14.6281			114.547	1184.28			105.792	219.046			80.8324	168.229			108.185	93.8684			996.449	795.239			2532.37	1425.01			82.3193	49.9759			108.749	91.4463
	2	2	41.5	22.7			141.171	187.206			83.8765	16.3384			93.7452	11.086			140.05	248.964			67.8883	154.889			63.1793	169.972			85.9252	92.8962			1977.93	5422.88			666.84	1111.59			141.353	58.6134			137.649	56.2918
	0	1	39.5	13.3			94.5902	388.081			109.911	66.7268			93.7452	15.5697			148.035	2179.52			88.9604	175.471			131.298	178.646			105.889	108.766			1449.11	1445.4			1283.17	3217.49			84.6336	45.354			30.5871	59.5015
	0	0.3333	20.3	31			107.171	182.32			36.5666	20.6076			99.0903	47.8575			56.0103	194.908			132.064	365.846			95.8857	199.283		N	3	3			733.051	2045.41			4743.84	1011.87			86.412	19.3352			196.019	NaN
	0	1.3333	5	19.3			127.504	234.075			74.7453	8.32721			137.251	44.3442			95.2508	913.274			98.0259	336.647			108.4	173.659		Mean	100	98.5101			3278.46	1463.44			867.811	1024.3			68.7439	50.3235			95.3297	152.731
	1.3333	2.3333	6.7	63.3			102.692	284.564			110.758	19.284			89.3052	43.7337			48.0988	1254.94			107.269	201.564			120.404	230.425		SD	12.243	8.8949			1824.98	2931.15			610.41	920.945			136.538	38.9394			31.6658	104.319
			26	64.3			111.454	216.942			177.237	8.3481		N	6	6			98.0083	746.58		N	6	6		N	6	6							1870.63	2251.42			908.387	5484.13				45.9872				320.649
			20.7				82.3127					9.57349		Mean	100	29.5365				2351.27		Mean	100	242.244		Mean	100	186.702							630.281	1275.01			2455.76	1778.01				47.6089				144.493
			21.7			N	8	7		N	7	8		SD	18.7279	17.4025		N	7	8		SD	21.3139	87.7175		SD	25.3241	24.1916							712.805	4355.73			1570.28	2637.15		N	6	8		N	6	8
			8.7			Mean	100	252.904		Mean	100	27.3457						Mean	100	1134.22															576.867	1450.6			1625.09	640.901		Mean	100	44.5172		Mean	100	132.776
			11.7			SD	32.6417	71.6577		SD	43.1061	25.6431						SD	38.2499	797.854															1274.48	1740.02			1667.47	3230.27		SD	30.8396	11.5874		SD	63.5976	90.8927
			16.3																																1527.58	1658.67			2719.31	3477.61
N	6	6	12	7																															1924.93	858.344			631.376	1375
Mean	0.722217	1.16665	20.2333	39.1																															597.009	776.803			597.061	1541.91
SD	0.854179	0.912867	11.7379	22.5145																															1068.67	749.731			4083.03	771.049
																																			820.554	1766.73			5986.61
																																			1606.25	1525.97			1802.33
																																			1837.38	973.895			738.624
																																			728.035	1505.36			1613.1
																																			721.285	4929.13			1691.23
																																			1091.77	2598.75			819.769
																																			747.986	3480.87			2230.87
																																			796.605	2502.39			815.142
																																			2378.44	752.345			889.174
																																			2083.74				1276.66
																																			690.878				716.672
																																			1825.99				1044.66
																																			2663.62				704.944
																																			684.915				2192.27
																																		N	29	24			3214.99
																																		Mean	1348.99	2052.3			1078.19
																																		SD	711.814	1319.92		N	31	15
																																						Mean	1734.76	1976.48
																																						SD	1299.27	1361.09
[truncated: 3 more columns]

## Sheet: Fig 2
	Fig 2. Characterization and adipocyte formation of cultivated CPC isolated from young CKO and WT male mice with normal cardiac function.
	Fig E	adipocyte count			Fig F	CEBPA			Fig G	FABP4			Fig H	ZFP423			Fig I	LYZ2			Fig J	Resistin			Fig K	EBF2			Fig L	TMEM26
	WT-CPC	CKO-CPC			WT-CPC	CKO-CPC			WT-CPC	CKO-CPC			WT-CPC	CKO-CPC			WT-CPC	CKO-CPC			WT-CPC	CKO-CPC			WT-CPC	CKO-CPC			WT-CPC	CKO-CPC
isolation 1	100	233		isolation 1	100	233		isolation 1	100	228.571		isolation 6	100	202.8		isolation 6	100	217.347		isolation 6	100	119.748		isolation 6	100	72.6986		isolation 6	100	65.0671
isolation 2	100	194		isolation 2	100	363		isolation 2	100	168.98		isolation 7	100	131.97		isolation 7	100	262.079		isolation 7	100	110.191		isolation 7	100	122.264		isolation 7	100	154.756
isolation 3	100	157		isolation 3	100	NaN		isolation 3	100	117		isolation 8	100	123.77		isolation 8	100	320.428		isolation 8	100	121.419		isolation 8	100	81.7902		isolation 8	100	42.0448
isolation 4	100	196		isolation 4	100	298.625		isolation 4	100	124		N	3	3		N	3	3		N	3	3		N	3	3		N	3	3
isolation 5	100	234		isolation 5	100	344.268		isolation 5	100	162.5		mean	100	152.847		mean	100	266.618		mean	100	117.119		mean	100	92.251		mean	100	87.2895
N	5	5		N	5	4		N	5	5		SD	0	43.4547		SD	0	51.6902		SD	0	6.05843		SD	0	26.3866		SD	0	59.5513
mean	100	202.8		mean	100	309.723		mean	100	160.21
SD	0	32.0422		SD	0	57.8543		SD	0	44.5357

## Sheet: Fig 3
Fig 3. Epigenetic analysis of freshly isolated CKO- and WT-CPC.
Fig A	Epas1		Fig B	Fgfr2		Fig C	Zfp423		Fig D	Zfp521			Fig E	ZFP423			Fig F	ZFP521			Fig G	BMP2			Fig H	BMP4			Fig I	EZH2			Fig J	EZH2 female			Fig K	Zfp423 female
WT-CPC	CKO-CPC		WT-CPC	CKO-CPC		WT-CPC	CKO-CPC		WT-CPC	CKO-CPC			WT-CPC	CKO-CPC			WT-CPC	CKO-CPC			WT	CKO			WT	CKO			WT-CPC	CKO-CPC			fWT-CPC	fCKO-CPC			fWT-CPC	fCKO-CPC
0.45	0.46		0.42	0.66		0.44	0.23		0.08	0.06			100	253.15			100	75.2623			89.2388	93.0284			148.172	82.7752			100	59.8739			100	104.247			100	138.511
0.44	0.53		0.45	0.68		0.33	0.23		0	0.06			100	123.971			100	71.6978			41.9209	28.4351			32.2478	46.2419			100	64.1713			100	77.9165			100	100.696
0.44	0.47		0.48	0.64		0.19	0.16		0.15	0.06			100	220.38			100	114.076			91.1139	29.0325			105.502	58.5309			100	71.6978			100	79.0041			100	66.4343
0.42	0.54		0.42	0.62		0.33	0.16		0	0.17			100	NaN			100	100.696			15.6664	36.2422			41.3876	27.4956			100	63.2878		N	3	3		N	3	3
0.41	0.63		0.53	0.74		0.46	0.22		0.04	0.17			100	244.528			100	144.393			121.904	158.638			126.336	133.54			100	67.8302		mean	100	87.0557		mean	100	101.88
0.41	0.57		0.5	0.52		0.44	0.2		0.17	0.33		N	5	4		N	5	5			99.7053	8.16583			114.653	29.2655		N	5	5		SD	0	14.8976		SD	0	36.0529
0.49	0.59		0.52	0.52		0.38	0.24		0	0.12		mean	100	210.507		mean	100	101.225			240.451	71.4865			131.701	78.3102		mean	100	65.3722
0.5	0.61		0.54	0.59		0.38	0.24		0	0.18		SD	0	59.3348		SD	0	29.8949				156.454				141.154		SD	0	4.52969
0.47	0.57		0.46	0.53		0.29	0.16		0.1	0.35										N	7	8		N	7	8
			0.61	0.63		0.25	0.21													mean	100	72.6854		mean	100	74.6642
			0.44	0.54		0.37	0.21													SD	71.7478	58.7671		SD	45.2583	43.6224
			0.46	0.64		0.35	0.21
			0.38	0.61		0.32	0.15
			0.44	0.61		0.41	0.14
			0.51	0.69		0.19	0.1
						0.3	0.1
						0.33	0.13
						0.35	0.1

## Sheet: Fig 4
	Fig 4. PGD2 promotes white adipocyte differentiation of male WT-CPC.
	Fig B	Oil Red O quantification			Fig C	EZH2			Fig D	ZFP423 48 h			Fig E	ZFP423			Fig F	PPARG2			Fig G	CEBPA			Fig H	FABP4			Fig I	LYZ2			Fig J	Resistin			Fig K	EBF2			Fig L	TMEM26
	ctrl	PGD2			ctrl	PGD2			ctrl	PGD2			ctrl	PGD2			ctrl	PGD2			ctrl	PGD2			ctrl	PGD2			ctrl	PGD2			ctrl	PGD2			ctrl	PGD2			ctrl	PGD2
	100	264.81			100	61.9854			100	187.905			100	123.971			100	386.375			100	231.338			100	1800.09			100	284.81			100	15012.3			100	72.6986			100	49.6546
	100	420.642			100	53.9614			100	155.833			100	138.511			100	561.778			100	231.338			100	1155.14			100	350.642			100	24557.2			100	122.264			100	189.212
	100	383.706			100	56.6442			100	140.444			100	124.833			100	632.033			100	175.321			100	1412.32			100	383.706			100	14805.6			100	81.7902			100	71.2025
N	3	3		N	3	3		N	3	3		N	3	3		N	3	3		N	3	3		N	3	3		N	3	3		N	3	3		N	3	3		N	3	3
mean	100	356.386		mean	100	57.5303		mean	100	161.394		mean	100	129.105		mean	100	526.729		mean	100	212.665		mean	100	1455.85		mean	100	339.719		mean	100	18125		mean	100	92.251		mean	100	103.356
SD	0	81.4291		SD	0	4.08472		SD	0	24.2138		SD	0	8.15726		SD	0	126.524		SD	0	32.3411		SD	0	324.671		SD	0	50.3445		SD	0	5571.36		SD	0	26.3866		SD	0	75.1294

## Sheet: Fig 5
	Fig 5. PGD2 induced adipocyte differentiation from clonally expanded CPC is abrogated by DP2 antagonist BAY-u 3405 but not by the DP1 antagonist BWA868C.
	Fig A	EZH2 48 h							Fig B	ZFP423 48 h							Fig D	Oil Red O quantification							Fig E	ZFP423							Fig F	PPARG2							Fig G	CEBPA							Fig H
	ctrl	DMSO	1 µM	10 µM	1 µM	10 µM			ctrl	DMSO	1 µM	10 µM	1 µM	10 µM			ctrl	DMSO	1 µM	10 µM	1 µM	10 µM			ctrl	DMSO	1 µM	10 µM	1 µM	10 µM			ctrl	DMSO	1 µM	10 µM	1 µM	10 µM			ctrl	DMSO	1 µM	10 µM	1 µM	10 µM			ctrl
set 1	100	69.3609	52.1544	59.3906	52.601	96.3889		set 1	100	242.803	263.957	210.818	89.5025	102.823		set 1	100	884.138	901.773	920.49	363.275	94.9181		set 1	100	249.365	207.423	216.784	129.598	121.047		set 1	100	1009.9	1046.92	1041.61	86.473	121.768		set 1	100	707.224	800.236	670.903	268.397	93.7204		set 1	100
set 2	100	50.0068	61.3359	58.2872	101.522	99.92		set 2	100	192.396	205.053	190.658	90.1523	103.078		set 2	100	1253.88	1417.77	1334.58	342.611	248.172		set 2	100	229.117	193.228	226.911	114.519	110.91		set 2	100	1453.18	1507.76	1524.64	157.545	108.126		set 2	100	924.103	644.036	669.055	129.048	91.8145		set 2	100
set 3	100	60.7685	63.9778	60.3538	89.9319	102.101		set 3	100	217.179	209.722	201.67	130.225	102.448		set 3	100	1867.28	1744.62	1904.25	180.723	6.05723		set 3	100	232.593	237.491	219.766	119.119	107.055		set 3	100	1122.56	839.194	1052.35	114.667	94.0172		set 3	100	731.347	619.78	752.78	139.315	97.6137		set 3	100
N	3	3	3	3	3	3		N	3	3	3	3	3	3		N	3	3	3	3	3	3		N	3	3	3	3	3	3		N	3	3	3	3	3	3		N	3	3	3	3	3	3		N	3
mean	100	60.0454	59.1561	59.3439	81.3516	99.4699		mean	100	217.459	226.244	201.049	103.293	102.783		mean	100	1335.1	1354.72	1386.44	295.537	116.382		mean	100	237.025	212.714	221.154	121.079	113.004		mean	100	1195.21	1131.29	1206.2	119.561	107.97		mean	100	787.558	688.018	697.58	178.92	94.3829		mean	100
SD	0	9.69729	6.20582	1.03411	25.5642	2.88247		SD	0	25.205	32.7439	10.0939	23.3256	0.31672		SD	0	496.577	424.948	493.926	99.9665	122.476		SD	0	10.8274	22.6004	5.20422	7.72828	7.2274		SD	0	230.401	342.177	275.831	35.7877	13.8761		SD	0	118.865	97.9379	47.8138	77.6594	2.95578		SD	0
[truncated: 5 more columns]

## Sheet: Fig 6
	Fig 6. Ibuprofen and BAY-u 3405 treatment of young male CKO mice enhanced EZH2 expression and reduced ZFP423 expression.
	Fig A	PGD2 level CM-supernatant			Fig B	PGD2 level CM-supernatant			Fig C	EZH2			Fig D	EZH2			Fig E	ZFP423			Fig F	ZFP423
	ctrl	Ibuprofen			ctrl	BAY-u 3405			ctrl	Ibuprofen			ctrl	BAY-u 3405			ctrl	Ibuprofen			ctrl	BAY-u 3405
	77.8218	55.2064			96.377	145.969			100	151.572			100	167.018			100	75.7858			100	76.313
	99.6061	27.0971			130.841	79.1427			100	149.485			100	171.713			100	81.2252			100	84.0896
	93.288	65.3757			120.348	160.001			100	146.409			100	141.421			100	61.132			100	69.2555
	108.251	52.091			52.4335	115.636		N	3	3		N	3	3		N	3	3		N	3	3
	110.872	52.0248				126.752		mean	100	149.155		mean	100	160.051		mean	100	72.7144		mean	100	76.5527
	110.161	99.4486				96.7415		SD	0	2.5973		SD	0	16.3034		SD	0	10.3928		SD	0	7.41999
N	6	6		N	4	6
mean	100	58.5406		mean	100	120.707
SD	12.8577	23.6814		SD	34.8374	30.1541

## Sheet: S1 Fig
	S1 Fig. Adipocyte formation in heart tissue of 3- and 6-month-old CKO mice
	Fig B	Cap/Cm			Fig C	VE-Cadherin			Fig D	Fibrosis			Fig E	COL1A1			Fig F	ADGRE
	WT 6 m	CKO 6 m			WT 6 m	CKO 6 m			WT 6 m	CKO 6 m			WT 6 m	CKO 6 m			WT 6 M	CKO 6 M
	2.07	1.72			64.8215	62.181			0.97	2.27			77.6084	238.549			96.9554	225.854
	1.9	1.67			74.9783	50.1578			0.65	3.25			81.4668	185.869			134.294	295.958
	2.07	1.91			151	30.2403			1.62	2.6			16.0905	133.264			39.9258	93.6528
	2.08	1.62			123.503	22.1372			0.97	2.92			75.4862	131.429			83.8216	184.727
	2.23	1.95			117.654	78.1623			0.81	2.6			230.423	349.256			184.727	171.166
	1.77				68.0442				0.97				160.69	439.019			72.9709	317.2
	2.24			N	6	5		N	6	5			87.3139	551.853			93.6528	139.997
N	7	5		mean	100	48.5757		mean	0.998333	2.728			70.921				93.6528
mean	2.05143	1.774		SD	35.6364	22.9028		SD	0.330358	0.371443		N	8	7		N	8	7
SD	0.168862	0.147411										mean	100	289.891		mean	100	204.079
												SD	65.6686	162.012		SD	43.1704	81.1076

## Sheet: S2 Fig
	S2 Fig. STAT3 deficiency alters COX-2 and HPGD expression in LVs of aged male CKO mice, whereas in females only COX-2 expression is altered
	Fig A	HPGD LV male			Fig B	HPGD LV female			Fig C	HPGD LV female			Fig D	HPGD CM female			Fig E	COX-2 LV male			Fig F	COX-2 LV female			Fig G	COX-2 CM female			Fig H	COX-2 CM female
	WT 6 m	CKO 6 m			fWT 3 m	fCKO 3 m			fWT 6 m	fCKO 6 m			fWT-CM	fCKO-CM			WT 6 m	CKO 6 m			fWT 3 m	fCKO 3 m			fWT 6 m	fCKO 6 m			fWT-CM	fCKO-CM
	95.996	49.3474			75.9256	57.9411			124.37	228.887			87.8564	60.4251			31.0635	444.841			68.6837	144.197			94.2556	325.95			68.4225	230.145
	100.073	58.2789			27.2185	68.428			58.0206	86.1329			139.786	88.4675			84.2816	349.015			38.1046	223.154			71.4324	306.237			138.755	186.936
	52.1611	34.8939			76.4537	59.9844			127.866	193.809			72.3577	110.437			21.3645	299.652			129.957	224.706			156.336	398.519			92.8222	210.314
	118.185	15.9436			238.28	55.1969			73.9507	67.1117		N	3	3			39.0472	116.739			26.3895	481.668			78.7117	139.925		N	3	3
	200.145	15.1884			80.813				108.27	159.619		mean	100	86.4431			271.94	66.586			139.285				98.9416	299.935		mean	100	209.131
	45.7247	24.334			52.5827				107.522	58.4241		SD	35.3163	25.0672			213.36	1302.57			96.4624				100.323	114.445		SD	35.7116	21.6288
	99.3813	25.9004			148.726			N	6	6							60.8484	633.476			201.117			N	6	6
	88.3343			N	7	4		mean	100	132.331							78.0944			N	7	4		mean	100	264.168
N	8	7		mean	100	60.3876		SD	28.0579	71.6901						N	8	7		mean	100	268.431		SD	29.9241	112.045
mean	100	31.9838		SD	71.3482	5.70788										mean	100	458.983		SD	61.7903	147.044
SD	47.4291	16.5141														SD	92.0596	418.504

## Sheet: S3 Fig
	S3 Fig. STAT3 deficiency alters COX-2 and HPGD expression in HL-1 cardiomyocytes.
	Fig B	HPGD					Fig C	COX-2					Fig D	HPGD					Fig E	COX-2
	ctr HL-1-ctrl	testosterone HL-1-ctrl	ctr HL-1-STAT3-KD	testosterone HL1-STAT3-KD			ctr HL-1-ctrl	testosterone HL-1-ctrl	ctr HL-1-STAT3-KD	testosterone HL1-STAT3-KD			ctr HL-1-ctrl	estrogen HL-1-ctrl	ctr HL-1-STAT3-KD	estrogen HL1-STAT3-KD		1	ctr HL-1-ctrl	estrogen HL-1-ctrl	ctr HL-1-STAT3-KD	estrogen HL1-STAT3-KD
1	100	160.214	71.6978	93.9523		1	100	77.3782	214.355	160.214		1	100	172.907	71.6978	66.8964		2	100	82.3591	214.355	104.972
2	100	175.321	57.4349	82.932		2	100	18.4284	190.528	211.404		2	100	80.6642	57.4349	79.0041		3	100	89.5025	190.528	122.264
3	100	186.607	63.728	97.2655		3	100	21.1686	232.947	254.912		3	100	102.811	63.728	12.6745		4	100	158.008	232.947	437.717
4	100	151.572	43.2269	77.3782		4	100	271.321	370.635	305.252		4	100	113.288	43.2269	118.099		N	100	15.7127	370.635	301.049
N	4	4	4	4		N	4	4	4	4		N	4	4	4	4		mean	4	4	4	4
mean	100	168.428	59.0219	87.882		mean	100	97.074	252.116	232.945		mean	100	117.418	59.0219	69.1686		STABW	100	86.3956	252.116	241.501
STABW	0	15.5947	12.0392	9.30466		STABW	0	119.299	80.8977	61.8187		STABW	0	39.4137	12.0392	43.5419			0	58.1676	80.8977	158.013

## Sheet: S4 Fig
S4 Fig. Methylation analysis of freshly isolated CKO- and WT-CPC.
sample	chrom	start	end	gene name	median methylation value in DMR
case_CK1	chr1	5072005	5072279	Atp6v1h	0.83
case_CK2	chr1	5072005	5072279	Atp6v1h	0.93
case_CK3	chr1	5072005	5072279	Atp6v1h	0.77
control_WT1	chr1	5072005	5072279	Atp6v1h	0.78
control_WT2	chr1	5072005	5072279	Atp6v1h	0.61
control_WT3	chr1	5072005	5072279	Atp6v1h	0.72
case_CK1	chr1	5072005	5072279	Rgs20	0.83
case_CK2	chr1	5072005	5072279	Rgs20	0.93
case_CK3	chr1	5072005	5072279	Rgs20	0.77
control_WT1	chr1	5072005	5072279	Rgs20	0.78
control_WT2	chr1	5072005	5072279	Rgs20	0.61
control_WT3	chr1	5072005	5072279	Rgs20	0.72
case_CK1	chr1	5072433	5072623	Atp6v1h	0.83
case_CK2	chr1	5072433	5072623	Atp6v1h	0.93
case_CK3	chr1	5072433	5072623	Atp6v1h	0.77
control_WT1	chr1	5072433	5072623	Atp6v1h	0.78
control_WT2	chr1	5072433	5072623	Atp6v1h	0.61
control_WT3	chr1	5072433	5072623	Atp6v1h	0.72
case_CK1	chr1	5072433	5072623	Rgs20	0.83
case_CK2	chr1	5072433	5072623	Rgs20	0.93
case_CK3	chr1	5072433	5072623	Rgs20	0.77
control_WT1	chr1	5072433	5072623	Rgs20	0.78
control_WT2	chr1	5072433	5072623	Rgs20	0.61
control_WT3	chr1	5072433	5072623	Rgs20	0.72
case_CK1	chr1	72610183	72610196	Smarcal1	0.63
case_CK2	chr1	72610183	72610196	Smarcal1	0.755
case_CK3	chr1	72610183	72610196	Smarcal1	0.595
control_WT1	chr1	72610183	72610196	Smarcal1	0.9
control_WT2	chr1	72610183	72610196	Smarcal1	0.85
control_WT3	chr1	72610183	72610196	Smarcal1	0.71
case_CK1	chr1	135129117	135129160	Ptpn7	0.24
case_CK2	chr1	135129117	135129160	Ptpn7	0.19
case_CK3	chr1	135129117	135129160	Ptpn7	0.18
control_WT1	chr1	135129117	135129160	Ptpn7	0.28
control_WT2	chr1	135129117	135129160	Ptpn7	0.42
control_WT3	chr1	135129117	135129160	Ptpn7	0.34
case_CK1	chr1	135129117	135129160	Ptprv	0.24
case_CK2	chr1	135129117	135129160	Ptprv	0.19
case_CK3	chr1	135129117	135129160	Ptprv	0.18
control_WT1	chr1	135129117	135129160	Ptprv	0.28
control_WT2	chr1	135129117	135129160	Ptprv	0.42
control_WT3	chr1	135129117	135129160	Ptprv	0.34
case_CK1	chr1	192833933	192833975	A730013G03Rik	0.88
case_CK2	chr1	192833933	192833975	A730013G03Rik	0.8
case_CK3	chr1	192833933	192833975	A730013G03Rik	0.79
control_WT1	chr1	192833933	192833975	A730013G03Rik	1
control_WT2	chr1	192833933	192833975	A730013G03Rik	0.9
control_WT3	chr1	192833933	192833975	A730013G03Rik	0.89
case_CK1	chr10	69252254	69252314	Rhobtb1	0.72
case_CK2	chr10	69252254	69252314	Rhobtb1	0.64
case_CK3	chr10	69252254	69252314	Rhobtb1	0.785
control_WT1	chr10	69252254	69252314	Rhobtb1	0.67
control_WT2	chr10	69252254	69252314	Rhobtb1	0.57
control_WT3	chr10	69252254	69252314	Rhobtb1	0.565
case_CK1	chr10	75551282	75551339	Lrrc75b	0.15
case_CK2	chr10	75551282	75551339	Lrrc75b	0.15
case_CK3	chr10	75551282	75551339	Lrrc75b	0.13
control_WT1	chr10	75551282	75551339	Lrrc75b	0.4
control_WT2	chr10	75551282	75551339	Lrrc75b	0.28
control_WT3	chr10	75551282	75551339	Lrrc75b	0.36
case_CK1	chr10	83620741	83620761	Appl2	0.94
case_CK2	chr10	83620741	83620761	Appl2	0.95
case_CK3	chr10	83620741	83620761	Appl2	0.93
control_WT1	chr10	83620741	83620761	Appl2	0.91
control_WT2	chr10	83620741	83620761	Appl2	0.78
control_WT3	chr10	83620741	83620761	Appl2	0.86
case_CK1	chr11	4628420	4628462	Gm11961	0.44
case_CK2	chr11	4628420	4628462	Gm11961	0.5
case_CK3	chr11	4628420	4628462	Gm11961	0.39
control_WT1	chr11	4628420	4628462	Gm11961	0.61
control_WT2	chr11	4628420	4628462	Gm11961	0.67
control_WT3	chr11	4628420	4628462	Gm11961	0.54
case_CK1	chr11	9450614	9450623	Abca13	0.48
case_CK2	chr11	9450614	9450623	Abca13	0.5
case_CK3	chr11	9450614	9450623	Abca13	0.49
control_WT1	chr11	9450614	9450623	Abca13	0.35
control_WT2	chr11	9450614	9450623	Abca13	0.25
control_WT3	chr11	9450614	9450623	Abca13	0.36
case_CK1	chr11	12025931	12025986	Grb10	0.3
case_CK2	chr11	12025931	12025986	Grb10	0.26
case_CK3	chr11	12025931	12025986	Grb10	0.32
control_WT1	chr11	12025931	12025986	Grb10	0.45
control_WT2	chr11	12025931	12025986	Grb10	0.4
control_WT3	chr11	12025931	12025986	Grb10	0.46
case_CK1	chr11	69858710	69858732	Tnk1	0.34
case_CK2	chr11	69858710	69858732	Tnk1	0.35
case_CK3	chr11	69858710	69858732	Tnk1	0.38
control_WT1	chr11	69858710	69858732	Tnk1	0.21
control_WT2	chr11	69858710	69858732	Tnk1	0.2
control_WT3	chr11	69858710	69858732	Tnk1	0.19
case_CK1	chr11	94670612	94670631	Xylt2	0.95
case_CK2	chr11	94670612	94670631	Xylt2	0.71
case_CK3	chr11	94670612	94670631	Xylt2	0.92
control_WT1	chr11	94670612	94670631	Xylt2	1
control_WT2	chr11	94670612	94670631	Xylt2	0.95
control_WT3	chr11	94670612	94670631	Xylt2	0.95
case_CK1	chr11	101667106	101667131	Arl4d	0.41
case_CK2	chr11	101667106	101667131	Arl4d	0.32
case_CK3	chr11	101667106	101667131	Arl4d	0.29
control_WT1	chr11	101667106	101667131	Arl4d	0.57
control_WT2	chr11	101667106	101667131	Arl4d	0.53
control_WT3	chr11	101667106	101667131	Arl4d	0.62
case_CK1	chr12	55321685	55321702	1110008L16Rik	0.62
case_CK2	chr12	55321685	55321702	1110008L16Rik	0.61
case_CK3	chr12	55321685	55321702	1110008L16Rik	0.67
control_WT1	chr12	55321685	55321702	1110008L16Rik	0.55
control_WT2	chr12	55321685	55321702	1110008L16Rik	0.4
control_WT3	chr12	55321685	55321702	1110008L16Rik	0.53
case_CK1	chr14	21985097	21985152	Zfp503	0.57
case_CK2	chr14	21985097	21985152	Zfp503	0.52
case_CK3	chr14	21985097	21985152	Zfp503	0.66
control_WT1	chr14	21985097	21985152	Zfp503	0.72
control_WT2	chr14	21985097	21985152	Zfp503	0.65
control_WT3	chr14	21985097	21985152	Zfp503	0.66
case_CK1	chr14	56366910	56366942	Atp12a	0.11
case_CK2	chr14	56366910	56366942	Atp12a	0.12
case_CK3	chr14	56366910	56366942	Atp12a	0.1
control_WT1	chr14	56366910	56366942	Atp12a	0.27
control_WT2	chr14	56366910	56366942	Atp12a	0.24
control_WT3	chr14	56366910	56366942	Atp12a	0.18
case_CK1	chr14	66111611	66111633	Ephx2	0.25
case_CK2	chr14	66111611	66111633	Ephx2	0.26
case_CK3	chr14	66111611	66111633	Ephx2	0.16
control_WT1	chr14	66111611	66111633	Ephx2	0.08
control_WT2	chr14	66111611	66111633	Ephx2	0.13
control_WT3	chr14	66111611	66111633	Ephx2	0.06
case_CK1	chr14	105815584	105815652	Gm22406	0.43
case_CK2	chr14	105815584	105815652	Gm22406	0.4
case_CK3	chr14	105815584	105815652	Gm22406	0.5
control_WT1	chr14	105815584	105815652	Gm22406	0.27
control_WT2	chr14	105815584	105815652	Gm22406	0.36
control_WT3	chr14	105815584	105815652	Gm22406	0.34
case_CK1	chr15	99717841	99718174	Gm16537	0.575
case_CK2	chr15	99717841	99718174	Gm16537	0.44
case_CK3	chr15	99717841	99718174	Gm16537	0.62
control_WT1	chr15	99717841	99718174	Gm16537	0.695
control_WT2	chr15	99717841	99718174	Gm16537	0.73
control_WT3	chr15	99717841	99718174	Gm16537	0.795
case_CK1	chr15	99717841	99718174	Gpd1	0.575
case_CK2	chr15	99717841	99718174	Gpd1	0.44
case_CK3	chr15	99717841	99718174	Gpd1	0.62
control_WT1	chr15	99717841	99718174	Gpd1	0.695
control_WT2	chr15	99717841	99718174	Gpd1	0.73
control_WT3	chr15	99717841	99718174	Gpd1	0.795
case_CK1	chr16	32674205	32674227	Tnk2	0.62
case_CK2	chr16	32674205	32674227	Tnk2	0.5
case_CK3	chr16	32674205	32674227	Tnk2	0.6
control_WT1	chr16	32674205	32674227	Tnk2	0.45
control_WT2	chr16	32674205	32674227	Tnk2	0.46
control_WT3	chr16	32674205	32674227	Tnk2	0.5
case_CK1	chr16	92468120	92468185	Rcan1	0.66
case_CK2	chr16	92468120	92468185	Rcan1	0.61
case_CK3	chr16	92468120	92468185	Rcan1	0.6
control_WT1	chr16	92468120	92468185	Rcan1	0.55
control_WT2	chr16	92468120	92468185	Rcan1	0.4
control_WT3	chr16	92468120	92468185	Rcan1	0.37
case_CK1	chr16	94228326	94228378	Hlcs	0.86
case_CK2	chr16	94228326	94228378	Hlcs	0.81
case_CK3	chr16	94228326	94228378	Hlcs	0.81
control_WT1	chr16	94228326	94228378	Hlcs	0.7
control_WT2	chr16	94228326	94228378	Hlcs	0.78
control_WT3	chr16	94228326	94228378	Hlcs	0.66
case_CK1	chr17	8714047	8714057	Pde10a	0.91
case_CK2	chr17	8714047	8714057	Pde10a	0.85
case_CK3	chr17	8714047	8714057	Pde10a	0.885
control_WT1	chr17	8714047	8714057	Pde10a	0.82
control_WT2	chr17	8714047	8714057	Pde10a	0.76
control_WT3	chr17	8714047	8714057	Pde10a	0.77
case_CK1	chr17	35840907	35840944	Mdc1	0.57
case_CK2	chr17	35840907	35840944	Mdc1	0.61
case_CK3	chr17	35840907	35840944	Mdc1	0.58
control_WT1	chr17	35840907	35840944	Mdc1	0.33
control_WT2	chr17	35840907	35840944	Mdc1	0.52
control_WT3	chr17	35840907	35840944	Mdc1	0.39
case_CK1	chr17	35840907	35840944	Tubb5	0.57
case_CK2	chr17	35840907	35840944	Tubb5	0.61
case_CK3	chr17	35840907	35840944	Tubb5	0.58
control_WT1	chr17	35840907	35840944	Tubb5	0.33
control_WT2	chr17	35840907	35840944	Tubb5	0.52
control_WT3	chr17	35840907	35840944	Tubb5	0.39
case_CK1	chr17	86759066	86759095	Epas1	0.47
case_CK2	chr17	86759066	86759095	Epas1	0.57
case_CK3	chr17	86759066	86759095	Epas1	0.59
control_WT1	chr17	86759066	86759095	Epas1	0.44
control_WT2	chr17	86759066	86759095	Epas1	0.41
control_WT3	chr17	86759066	86759095	Epas1	0.49
case_CK1	chr19	43940722	43940760	Dnmbp	0.24
case_CK2	chr19	43940722	43940760	Dnmbp	0.22
case_CK3	chr19	43940722	43940760	Dnmbp	0.21
control_WT1	chr19	43940722	43940760	Dnmbp	0.41
control_WT2	chr19	43940722	43940760	Dnmbp	0.35
control_WT3	chr19	43940722	43940760	Dnmbp	0.37
case_CK1	chr19	53040326	53040346	Xpnpep1	0.54
case_CK2	chr19	53040326	53040346	Xpnpep1	0.46
case_CK3	chr19	53040326	53040346	Xpnpep1	0.56
control_WT1	chr19	53040326	53040346	Xpnpep1	0.43
control_WT2	chr19	53040326	53040346	Xpnpep1	0.4
control_WT3	chr19	53040326	53040346	Xpnpep1	0.41
case_CK1	chr19	56321943	56321969	Nrap	0.54
case_CK2	chr19	56321943	56321969	Nrap	0.45
case_CK3	chr19	56321943	56321969	Nrap	0.51
control_WT1	chr19	56321943	56321969	Nrap	0.34
control_WT2	chr19	56321943	56321969	Nrap	0.34
control_WT3	chr19	56321943	56321969	Nrap	0.43
case_CK1	chr2	18031484	18031539	A930004D18Rik	0.32
case_CK2	chr2	18031484	18031539	A930004D18Rik	0.16
case_CK3	chr2	18031484	18031539	A930004D18Rik	0.14
control_WT1	chr2	18031484	18031539	A930004D18Rik	0.08
control_WT2	chr2	18031484	18031539	A930004D18Rik	0.1
control_WT3	chr2	18031484	18031539	A930004D18Rik	0
case_CK1	chr2	18031484	18031539	Gm13330	0.32
case_CK2	chr2	18031484	18031539	Gm13330	0.16
case_CK3	chr2	18031484	18031539	Gm13330	0.14
control_WT1	chr2	18031484	18031539	Gm13330	0.08
control_WT2	chr2	18031484	18031539	Gm13330	0.1
control_WT3	chr2	18031484	18031539	Gm13330	0
case_CK1	chr2	25441442	25441453	Abca2	0.15
case_CK2	chr2	25441442	25441453	Abca2	0.2
case_CK3	chr2	25441442	25441453	Abca2	0.26
control_WT1	chr2	25441442	25441453	Abca2	0.28
control_WT2	chr2	25441442	25441453	Abca2	0.39
control_WT3	chr2	25441442	25441453	Abca2	0.33
case_CK1	chr2	25441442	25441453	Mir3087	0.15
case_CK2	chr2	25441442	25441453	Mir3087	0.2
case_CK3	chr2	25441442	25441453	Mir3087	0.26
control_WT1	chr2	25441442	25441453	Mir3087	0.28
control_WT2	chr2	25441442	25441453	Mir3087	0.39
control_WT3	chr2	25441442	25441453	Mir3087	0.33
case_CK1	chr2	25984072	25984111	Camsap1	0.08
case_CK2	chr2	25984072	25984111	Camsap1	0
case_CK3	chr2	25984072	25984111	Camsap1	0
control_WT1	chr2	25984072	25984111	Camsap1	0.11
control_WT2	chr2	25984072	25984111	Camsap1	0.12
control_WT3	chr2	25984072	25984111	Camsap1	0.17
case_CK1	chr2	131171527	131171590	Spef1	0.09
case_CK2	chr2	131171527	131171590	Spef1	0.09
case_CK3	chr2	131171527	131171590	Spef1	0.17
control_WT1	chr2	131171527	131171590	Spef1	0.25
control_WT2	chr2	131171527	131171590	Spef1	0.16
control_WT3	chr2	131171527	131171590	Spef1	0.28
case_CK1	chr2	164200104	164200202	Wfdc15a	0.39
case_CK2	chr2	164200104	164200202	Wfdc15a	0.35
case_CK3	chr2	164200104	164200202	Wfdc15a	0.42
control_WT1	chr2	164200104	164200202	Wfdc15a	0.32
control_WT2	chr2	164200104	164200202	Wfdc15a	0.28
control_WT3	chr2	164200104	164200202	Wfdc15a	0.31
case_CK1	chr2	174327954	174327979	Gnas	0.41
case_CK2	chr2	174327954	174327979	Gnas	0.28
case_CK3	chr2	174327954	174327979	Gnas	0.55
control_WT1	chr2	174327954	174327979	Gnas	0.165
control_WT2	chr2	174327954	174327979	Gnas	0.195
control_WT3	chr2	174327954	174327979	Gnas	0.365
case_CK1	chr3	119709529	119709588	Gm4332	0.69
case_CK2	chr3	119709529	119709588	Gm4332	0.68
case_CK3	chr3	119709529	119709588	Gm4332	0.69
control_WT1	chr3	119709529	119709588	Gm4332	0.63
control_WT2	chr3	119709529	119709588	Gm4332	0.52
control_WT3	chr3	119709529	119709588	Gm4332	0.54
case_CK1	chr3	129682639	129682665	Egf	0.11
case_CK2	chr3	129682639	129682665	Egf	0.3
case_CK3	chr3	129682639	129682665	Egf	0.27
control_WT1	chr3	129682639	129682665	Egf	0.47
control_WT2	chr3	129682639	129682665	Egf	0.53
control_WT3	chr3	129682639	129682665	Egf	0.42
case_CK1	chr4	3835210	3835269	Gm24016	0.69
case_CK2	chr4	3835210	3835269	Gm24016	0.69
case_CK3	chr4	3835210	3835269	Gm24016	0.68
control_WT1	chr4	3835210	3835269	Gm24016	0.64
control_WT2	chr4	3835210	3835269	Gm24016	0.52
control_WT3	chr4	3835210	3835269	Gm24016	0.55
case_CK1	chr4	3835210	3835269	Rps20	0.69
case_CK2	chr4	3835210	3835269	Rps20	0.69
case_CK3	chr4	3835210	3835269	Rps20	0.68
control_WT1	chr4	3835210	3835269	Rps20	0.64
control_WT2	chr4	3835210	3835269	Rps20	0.52
control_WT3	chr4	3835210	3835269	Rps20	0.55
case_CK1	chr4	62610174	62610194	Rgs3	0.26
case_CK2	chr4	62610174	62610194	Rgs3	0.31
case_CK3	chr4	62610174	62610194	Rgs3	0.3
control_WT1	chr4	62610174	62610194	Rgs3	0.41
control_WT2	chr4	62610174	62610194	Rgs3	0.47
control_WT3	chr4	62610174	62610194	Rgs3	0.34
case_CK1	chr4	108135014	108135036	Scp2	0.25
case_CK2	chr4	108135014	108135036	Scp2	0.27
case_CK3	chr4	108135014	108135036	Scp2	0.17
control_WT1	chr4	108135014	108135036	Scp2	0.08
control_WT2	chr4	108135014	108135036	Scp2	0.14
control_WT3	chr4	108135014	108135036	Scp2	0.06
case_CK1	chr4	123249023	123249294	Heyl	0.27
case_CK2	chr4	123249023	123249294	Heyl	0.26
case_CK3	chr4	123249023	123249294	Heyl	0.2
control_WT1	chr4	123249023	123249294	Heyl	0.39
control_WT2	chr4	123249023	123249294	Heyl	0.42
control_WT3	chr4	123249023	123249294	Heyl	0.29
case_CK1	chr4	134160127	134160146	Cep85	0.245
case_CK2	chr4	134160127	134160146	Cep85	0.27
case_CK3	chr4	134160127	134160146	Cep85	0.25
control_WT1	chr4	134160127	134160146	Cep85	0.43
control_WT2	chr4	134160127	134160146	Cep85	0.365
control_WT3	chr4	134160127	134160146	Cep85	0.28
case_CK1	chr4	137761753	137761760	Alpl	0.71
case_CK2	chr4	137761753	137761760	Alpl	0.76
case_CK3	chr4	137761753	137761760	Alpl	0.69
control_WT1	chr4	137761753	137761760	Alpl	0.81
control_WT2	chr4	137761753	137761760	Alpl	0.96
control_WT3	chr4	137761753	137761760	Alpl	0.86
case_CK1	chr4	141584376	141584411	Fblim1	0.74
case_CK2	chr4	141584376	141584411	Fblim1	0.8
case_CK3	chr4	141584376	141584411	Fblim1	0.65
control_WT1	chr4	141584376	141584411	Fblim1	0.83
control_WT2	chr4	141584376	141584411	Fblim1	0.82
control_WT3	chr4	141584376	141584411	Fblim1	0.93
case_CK1	chr4	141767955	141767993	Dnajc16	0.33
case_CK2	chr4	141767955	141767993	Dnajc16	0.38
case_CK3	chr4	141767955	141767993	Dnajc16	0.21
control_WT1	chr4	141767955	141767993	Dnajc16	0.42
control_WT2	chr4	141767955	141767993	Dnajc16	0.59
control_WT3	chr4	141767955	141767993	Dnajc16	0.39
case_CK1	chr4	147219704	147219736	C230088H06Rik	0.53
case_CK2	chr4	147219704	147219736	C230088H06Rik	0.45
case_CK3	chr4	147219704	147219736	C230088H06Rik	0.58
control_WT1	chr4	147219704	147219736	C230088H06Rik	0.68
control_WT2	chr4	147219704	147219736	C230088H06Rik	0.63
control_WT3	chr4	147219704	147219736	C230088H06Rik	0.62
case_CK1	chr4	147219704	147219736	Gm26624	0.53
case_CK2	chr4	147219704	147219736	Gm26624	0.45
case_CK3	chr4	147219704	147219736	Gm26624	0.58
control_WT1	chr4	147219704	147219736	Gm26624	0.68
control_WT2	chr4	147219704	147219736	Gm26624	0.63
control_WT3	chr4	147219704	147219736	Gm26624	0.62
case_CK1	chr5	113980228	113980237	Ssh1	0.5
case_CK2	chr5	113980228	113980237	Ssh1	0.55
case_CK3	chr5	113980228	113980237	Ssh1	0.54
control_WT1	chr5	113980228	113980237	Ssh1	0.35
control_WT2	chr5	113980228	113980237	Ssh1	0.33
control_WT3	chr5	113980228	113980237	Ssh1	0.42
case_CK1	chr5	122733599	122733758	Camkk2	0.73
case_CK2	chr5	122733599	122733758	Camkk2	0.74
case_CK3	chr5	122733599	122733758	Camkk2	0.78
control_WT1	chr5	122733599	122733758	Camkk2	0.62
control_WT2	chr5	122733599	122733758	Camkk2	0.61
control_WT3	chr5	122733599	122733758	Camkk2	0.62
case_CK1	chr5	138996429	138996482	6330403L08Rik	0.09
case_CK2	chr5	138996429	138996482	6330403L08Rik	0.09
case_CK3	chr5	138996429	138996482	6330403L08Rik	0
control_WT1	chr5	138996429	138996482	6330403L08Rik	0.22
control_WT2	chr5	138996429	138996482	6330403L08Rik	0.25
control_WT3	chr5	138996429	138996482	6330403L08Rik	0.17
case_CK1	chr5	138996429	138996482	Pdgfa	0.09
case_CK2	chr5	138996429	138996482	Pdgfa	0.09
case_CK3	chr5	138996429	138996482	Pdgfa	0
control_WT1	chr5	138996429	138996482	Pdgfa	0.22
control_WT2	chr5	138996429	138996482	Pdgfa	0.25
control_WT3	chr5	138996429	138996482	Pdgfa	0.17
case_CK1	chr5	148303125	148303179	Mtus2	0.77
case_CK2	chr5	148303125	148303179	Mtus2	0.75
case_CK3	chr5	148303125	148303179	Mtus2	0.71
control_WT1	chr5	148303125	148303179	Mtus2	0.88
control_WT2	chr5	148303125	148303179	Mtus2	0.78
control_WT3	chr5	148303125	148303179	Mtus2	0.91
case_CK1	chr6	148355441	148355492	Gm44020	0.87
case_CK2	chr6	148355441	148355492	Gm44020	0.94
case_CK3	chr6	148355441	148355492	Gm44020	0.935
control_WT1	chr6	148355441	148355492	Gm44020	0.83
control_WT2	chr6	148355441	148355492	Gm44020	0.8
control_WT3	chr6	148355441	148355492	Gm44020	0.785
case_CK1	chr6	148355441	148355492	Rps4l	0.87
case_CK2	chr6	148355441	148355492	Rps4l	0.94
case_CK3	chr6	148355441	148355492	Rps4l	0.935
control_WT1	chr6	148355441	148355492	Rps4l	0.83
control_WT2	chr6	148355441	148355492	Rps4l	0.8
control_WT3	chr6	148355441	148355492	Rps4l	0.785
case_CK1	chr6	148355441	148355492	Tmtc1	0.87
case_CK2	chr6	148355441	148355492	Tmtc1	0.94
case_CK3	chr6	148355441	148355492	Tmtc1	0.935
control_WT1	chr6	148355441	148355492	Tmtc1	0.83
control_WT2	chr6	148355441	148355492	Tmtc1	0.8
control_WT3	chr6	148355441	148355492	Tmtc1	0.785
case_CK1	chr7	44462326	44462345	Aspdh	0.18
case_CK2	chr7	44462326	44462345	Aspdh	0.25
case_CK3	chr7	44462326	44462345	Aspdh	0.29
control_WT1	chr7	44462326	44462345	Aspdh	0.13
control_WT2	chr7	44462326	44462345	Aspdh	0.11
control_WT3	chr7	44462326	44462345	Aspdh	0.05
case_CK1	chr7	44462326	44462345	Lrrc4b	0.18
case_CK2	chr7	44462326	44462345	Lrrc4b	0.25
case_CK3	chr7	44462326	44462345	Lrrc4b	0.29
control_WT1	chr7	44462326	44462345	Lrrc4b	0.13
control_WT2	chr7	44462326	44462345	Lrrc4b	0.11
control_WT3	chr7	44462326	44462345	Lrrc4b	0.05
case_CK1	chr7	130728553	130728597	Fgfr2	0.66
case_CK2	chr7	130728553	130728597	Fgfr2	0.53
case_CK3	chr7	130728553	130728597	Fgfr2	0.61
control_WT1	chr7	130728553	130728597	Fgfr2	0.45
control_WT2	chr7	130728553	130728597	Fgfr2	0.52
control_WT3	chr7	130728553	130728597	Fgfr2	0.44
case_CK1	chr7	130728553	130728597	Tacc2	0.66
case_CK2	chr7	130728553	130728597	Tacc2	0.53
case_CK3	chr7	130728553	130728597	Tacc2	0.61
control_WT1	chr7	130728553	130728597	Tacc2	0.45
control_WT2	chr7	130728553	130728597	Tacc2	0.52
control_WT3	chr7	130728553	130728597	Tacc2	0.44
case_CK1	chr7	135809706	135809768	RP24-371E20.5	0.5
case_CK2	chr7	135809706	135809768	RP24-371E20.5	0.42
case_CK3	chr7	135809706	135809768	RP24-371E20.5	0.56
control_WT1	chr7	135809706	135809768	RP24-371E20.5	0.36
control_WT2	chr7	135809706	135809768	RP24-371E20.5	0.29
control_WT3	chr7	135809706	135809768	RP24-371E20.5	0.33
case_CK1	chr8	84130936	84130967	Podnl1	0.205
case_CK2	chr8	84130936	84130967	Podnl1	0.26
case_CK3	chr8	84130936	84130967	Podnl1	0.21
control_WT1	chr8	84130936	84130967	Podnl1	0.33
control_WT2	chr8	84130936	84130967	Podnl1	0.335
control_WT3	chr8	84130936	84130967	Podnl1	0.39
case_CK1	chr8	87783293	87783352	Zfp423	0.21
case_CK2	chr8	87783293	87783352	Zfp423	0.21
case_CK3	chr8	87783293	87783352	Zfp423	0.115
control_WT1	chr8	87783293	87783352	Zfp423	0.385
control_WT2	chr8	87783293	87783352	Zfp423	0.36
control_WT3	chr8	87783293	87783352	Zfp423	0.325
case_CK1	chr8	88291538	88291565	Adcy7	0.75
case_CK2	chr8	88291538	88291565	Adcy7	0.86
case_CK3	chr8	88291538	88291565	Adcy7	0.65
control_WT1	chr8	88291538	88291565	Adcy7	0.95
control_WT2	chr8	88291538	88291565	Adcy7	0.95
control_WT3	chr8	88291538	88291565	Adcy7	0.93
case_CK1	chr8	111630166	111630191	Ldhd	0.14
case_CK2	chr8	111630166	111630191	Ldhd	0.19
case_CK3	chr8	111630166	111630191	Ldhd	0.08
control_WT1	chr8	111630166	111630191	Ldhd	0.21
control_WT2	chr8	111630166	111630191	Ldhd	0.23
control_WT3	chr8	111630166	111630191	Ldhd	0.29
case_CK1	chr8	119780547	119780788	Tldc1	0.78
case_CK2	chr8	119780547	119780788	Tldc1	0.75
case_CK3	chr8	119780547	119780788	Tldc1	0.8
control_WT1	chr8	119780547	119780788	Tldc1	0.67
control_WT2	chr8	119780547	119780788	Tldc1	0.66
control_WT3	chr8	119780547	119780788	Tldc1	0.59
case_CK1	chr8	123893576	123893590	Acta1	0.64
case_CK2	chr8	123893576	123893590	Acta1	0.71
case_CK3	chr8	123893576	123893590	Acta1	0.58
control_WT1	chr8	123893576	123893590	Acta1	0.94
control_WT2	chr8	123893576	123893590	Acta1	0.8
control_WT3	chr8	123893576	123893590	Acta1	0.76
case_CK1	chr8	123893576	123893590	Gm20388	0.64
case_CK2	chr8	123893576	123893590	Gm20388	0.71
case_CK3	chr8	123893576	123893590	Gm20388	0.58
control_WT1	chr8	123893576	123893590	Gm20388	0.94
control_WT2	chr8	123893576	123893590	Gm20388	0.8
control_WT3	chr8	123893576	123893590	Gm20388	0.76
case_CK1	chr8	123893576	123893590	RP24-246F6.2	0.64
case_CK2	chr8	123893576	123893590	RP24-246F6.2	0.71
case_CK3	chr8	123893576	123893590	RP24-246F6.2	0.58
control_WT1	chr8	123893576	123893590	RP24-246F6.2	0.94
control_WT2	chr8	123893576	123893590	RP24-246F6.2	0.8
control_WT3	chr8	123893576	123893590	RP24-246F6.2	0.76
case_CK1	chr9	53770992	53771016	Slc35f2	0.55
case_CK2	chr9	53770992	53771016	Slc35f2	0.55
case_CK3	chr9	53770992	53771016	Slc35f2	0.53
control_WT1	chr9	53770992	53771016	Slc35f2	0.3
control_WT2	chr9	53770992	53771016	Slc35f2	0.31
control_WT3	chr9	53770992	53771016	Slc35f2	0.35
case_CK1	chr9	89827402	89827422	4930524O08Rik	0
case_CK2	chr9	89827402	89827422	4930524O08Rik	0
case_CK3	chr9	89827402	89827422	4930524O08Rik	0
control_WT1	chr9	89827402	89827422	4930524O08Rik	0.2
control_WT2	chr9	89827402	89827422	4930524O08Rik	0.04
control_WT3	chr9	89827402	89827422	4930524O08Rik	0.08
case_CK1	chr9	106475015	106475036	Parp3	0.06
case_CK2	chr9	106475015	106475036	Parp3	0.04
case_CK3	chr9	106475015	106475036	Parp3	0.035
control_WT1	chr9	106475015	106475036	Parp3	0.185
control_WT2	chr9	106475015	106475036	Parp3	0.19
control_WT3	chr9	106475015	106475036	Parp3	0.105
case_CK1	chr9	106475015	106475036	Rrp9	0.06
case_CK2	chr9	106475015	106475036	Rrp9	0.04
case_CK3	chr9	106475015	106475036	Rrp9	0.035
control_WT1	chr9	106475015	106475036	Rrp9	0.185
control_WT2	chr9	106475015	106475036	Rrp9	0.19
control_WT3	chr9	106475015	106475036	Rrp9	0.105
case_CK1	chr9	121403700	121403713	Trak1	0.35
case_CK2	chr9	121403700	121403713	Trak1	0.32
case_CK3	chr9	121403700	121403713	Trak1	0.35
control_WT1	chr9	121403700	121403713	Trak1	0.45
control_WT2	chr9	121403700	121403713	Trak1	0.55
control_WT3	chr9	121403700	121403713	Trak1	0.5
case_CK1	chrX	36649987	36650011	Akap17b	0.52
case_CK2	chrX	36649987	36650011	Akap17b	0.46
case_CK3	chrX	36649987	36650011	Akap17b	0.5
control_WT1	chrX	36649987	36650011	Akap17b	0.1
control_WT2	chrX	36649987	36650011	Akap17b	0.4
control_WT3	chrX	36649987	36650011	Akap17b	0.06
case_CK1	chrX	140433412	140433418	Frmpd3	0.82
case_CK2	chrX	140433412	140433418	Frmpd3	0.84
case_CK3	chrX	140433412	140433418	Frmpd3	0.88
control_WT1	chrX	140433412	140433418	Frmpd3	0.71
control_WT2	chrX	140433412	140433418	Frmpd3	0.77
control_WT3	chrX	140433412	140433418	Frmpd3	0.63
control_WT2	chrX	140433412	140433418	Frmpd3	0.77
control_WT3	chrX	140433412	140433418	Frmpd3	0.63

[truncated: 4 more sheets: S5 Fig, S6 Fig, S7 Fig, S8 Fig]
